# Supplementary material for: Silencing of HMGA2 by siRNA Loaded Methotrexate Functionalized Polyamidoamine Dendrimer for Human Breast Cancer Cell Therapy
Source: Genes (Basel). 2021 Jul 20;12(7):1102. doi: 10.3390/genes12071102 (PMC8303903; doi:10.3390/genes12071102)
Supplement: Supplementary file 1 [file genes-12-01102-s001.zip]

Archive with 1 entries (1 files):
- genes-1130283-supplementary.pdf
